# Supplementary material for: Diversity trapped in cages: Revision of Blumenavia Möller (Clathraceae, Basidiomycota) reveals three hidden species
Source: PLoS One. 2020 May 1;15(5):e0232467. doi: 10.1371/journal.pone.0232467 (PMC7194408; doi:10.1371/journal.pone.0232467)
Supplement: S1 Table — Basal and apical arms, glebifers, basal exoperidia, mesoperidia and endoperidia. (XLSX) [file pone.0232467.s001.xlsx]

## Sheet: Planilha1
Taxa	Basal arms								Apical arms							Glebifers							Endoperidia									Mesoperidia									Basal exoperidia
	Hyphae type	Hyphae color in KOH 5%	Hyphae format	Hyphae length (min.–max. µm)	Hyphae wide (min.–max. µm)	Walls type	Wall thickness (min.–max. µm)	Color in KOH 5%	Hyphae type	Hyphae color in KOH 5%	Hyphae format	Hyphae length (min.–max. µm)	Hyphae wide (min.–max. µm)	Walls type	Wall thickness (min.–max. µm)	Hyphae type	Hyphae color in KOH 5%	Hyphae format	Hyphae length (min.–max. µm)	Hyphae wide (min.–max. µm)	Walls type	Wall thickness (min.–max. µm)	Hyphae type	Hyphae color in KOH 5%	Branched hyphae	Hyphae septation	Clamp conexions	Inflate terminal hyphae	Hyphae diam. (min.–max. µm)	Walls type	Wall thickness (min.–max. µm)	Hyphae type	Hyphae color in KOH 5%	Branched hyphae	Hyphae septation	Clamp conexions	Inflate terminal hyphae	Hyphae diam. (min.–max. µm)	Walls type	Wall thickness (min.–max. µm)	Hyphae type	Hyphae color in KOH 5%	Branched hyphae	Hyphae septation	Clamp conexions	Inflate terminal hyphae	Hyphae diam. (min.–max. µm)	Walls type	Wall thickness (min.–max. µm)
Blumenavia baturitensis sp. nov.	pseudoparenchymatous	hyaline	globose to elipsoid	10.2–39.5	8.9–30.2	straight and regular	0.3–1.0	hyaline	pseudoparenchymatous	hyaline	globose to elipsoid	13.1–44.4	11.0–43.7	straight and regular	0.5–1.7	pseudoparenchymatous	hyaline	globose to elipsoid	9.9–23.1	8.1–19.0	straight and regular	0.2–0.9	filamentous	hyaline	yes	irregularly septate	absent	present	1.8–3.8	straight and regular	0.1–0.6	filamentous	hyaline	yes	irregularly septate	absent	present	3.3–9.6	straight and regular	0.3–1.0	filamentous	hyaline	yes	regularly septate	absent	absent	2.8–11.1	straight and regular	0.3–0.8
Blumenavia crucis-hellenicae sp. nov.	pseudoparenchymatous	hyaline	globose to elipsoid	15.1–53.8	10.8–53.4	straight and regular	0.4–1.6	hyaline	pseudoparenchymatous	hyaline	globose to elipsoid	11.1–52.8	9.4–43.1	straight and regular	0.2–1.9	pseudoparenchymatous	hyaline	globose to elipsoid	10.8–40.4	8.1–35.5	straight and regular	0.4–1.5	filamentous	hyaline	yes	irregularly septate	absent	present	2.0–6.0	straight and regular	0.2–0.7	filamentous	hyaline	yes	irregularly septate	absent	present	2.7–8.3	straight and regular	0.2–0.8	filamentous	hyaline	yes	regularly septate	absent	absent	2.6–9.8	straight and regular	0.2–0.7
Blumenavia heroica sp. nov.	pseudoparenchymatous	hyaline	globose to elipsoid	14.7–57.2	11.3–51.8	straight and regular	0.4–1.8	hyaline	pseudoparenchymatous	hyaline	globose to elipsoid	9.5–49.1	8.7–41.2	straight and regular	0.3–1.2	pseudoparenchymatous	hyaline	globose to elipsoid	8.5–45.4	7.3–27.0	straight and regular	0.3–1.2	filamentous	hyaline	yes	irregularly septate	absent	present	1.4–5.9	straight and regular	0.1–0.7	filamentous	hyaline	yes	irregularly septate	absent	present	1.2–9.7	straight and regular	0.1–1.1	filamentous	hyaline	yes	regularly septate	absent	absent	1.9–9.4	straight and regular	0.1–1.0
Blumenavia rhacodes	pseudoparenchymatous	hyaline	globose to elipsoid	11.6–34.5	9.7–26.5	straight and regular	0.2–1.4	hyaline	pseudoparenchymatous	hyaline	globose to elipsoid	10.0–34.2	7.3–28.6	straight and regular	0.3–1.1	pseudoparenchymatous	hyaline	globose to elipsoid	8.7–38.2	7.8–32.0	straight and regular	0.3–1.7	filamentous	hyaline	yes	irregularly septate	absent	present	1.8–5.7	straight and regular	0.2–0.8	filamentous	hyaline	yes	irregularly septate	absent	present	2.0–9.0	straight and regular	0.2–1.0	filamentous	hyaline	yes	regularly septate	absent	absent	2.0–8.9	straight and regular	0.2–0.9
Blumenavia toribiotalpaensis	pseudoparenchymatous	hyaline	globose to elipsoid	21.1–61.5	19.5–50.9	straight and regular	0.5–1.5	hyaline	pseudoparenchymatous	hyaline	globose to elipsoid	14.6–39.6	11.5–36.3	straight and regular	0.4–1.3	pseudoparenchymatous	hyaline	globose to elipsoid	11.4–40.9	8.7–37.2	straight and regular	0.3–1.7	filamentous	hyaline	yes	irregularly septate	absent	present	2.3–5.6	straight and regular	0.2–0.8	filamentous	hyaline	yes	irregularly septate	absent	present	2.2–9.7	straight and regular	0.2–0.9	filamentous	hyaline	yes	regularly septate	absent	absent	2.2–8.6	straight and regular	0.2–0.8
Blumenavia usambarensis	pseudoparenchymatous	hyaline	globose to elipsoid	12.1–52.5	11.2–41.6	straight and regular	0.5–1.4	hyaline	pseudoparenchymatous	hyaline	globose to elipsoid	10.0–44.4	11.9–43.7	straight and regular	0.5–1.7	pseudoparenchymatous	hyaline	globose to elipsoid	9.0–18.3	6.5–18.0	straight and regular	0.3–0.7	filamentous	hyaline	yes	irregularly septate	absent	present	2.1–3.8	straight and regular	0.2–0.5	filamentous	hyaline	yes	irregularly septate	absent	present	6.0–10.0	straight and regular	0.8–1.2	filamentous	hyaline	yes	regularly septate	absent	absent	2.5–8.0	straight and regular	0.2–0.7
Characters of Blumenavia angolensis were not analyzed by Degreef et al. [8] and Desjardin & Perry [11].
